# Supplementary material for: Genetic basis of growth, spring phenology, and susceptibility to biotic stressors in maritime pine
Source: Evol Appl. 2021 Nov 6;14(12):2750–72. doi: 10.1111/eva.13309 (PMC8674897; doi:10.1111/eva.13309)
Supplement: Supplementary file 2 — Table S6 [file EVA-14-2750-s002.xlsx]

## Sheet: sheet1
								Mixed linear model (TASSEL)									Bayesian framework (BAMD)
																	Additive model			Dominant model (allele 1)			Dominant model (allele 2)			Overdominance model
Trait	snp_id_inia	SNP name	SNP motif	site annotation	LG	MAF	N	F	p	additive effect	additive F	additive p	dominant effect	dominant F	dominant p	MarkerR2	Mean effect	(95% CIs)		Mean effect	(95% CIs)		Mean effect	(95% CIs)		Mean effect	(95% CIs)
A. ostoyae necrosis length		AL750513_302	[A/G]	nc	1	0.384981	180	7.47653	0.00144298	-0.829783	8.03973	0.00658802	0.922939	5.38193	0.0244688	0.104148				1.1731	0.442	1.9091				0.7189	0.009526	1.4034
A. ostoyae necrosis length		BX679585_950	[A/G]	unk	8	0.439736		7.39669	0.00151144	0.0830027	0.0839363	0.773207	-1.54602	14.35	0.000401824	0.100675				-0.9544	-1.7073	-0.1991				-0.9965	-1.70526	-0.2912
A. ostoyae necrosis length		F51TW9001AI9YZ_1847	[A/G]	unk	7	0.27307		5.92843	0.00484224	1.30393	10.3043	0.00229772	-0.0881289	0.0271903	0.869679	0.0806909	-0.7349	-1.34477	-0.1294				-0.94023	-1.887	-0.01524
A. ostoyae necrosis length		F51TW9001ANBBN_100	[T/C]	unk	11	0.167925		6.04673	0.00439986	-1.01995	6.51618	0.013726	-0.441762	0.57532	0.451644	0.082301							0.86261	0.008829	1.72588
A. ostoyae necrosis length		F51TW9001CXU1D_1264	[T/C]	unk	6	0.364407		6.59434	0.00283694	1.64224	12.7859	0.000775147	-0.82728	2.47509	0.121847	0.0897545	-0.9972	-1.78716	-0.225	-1.7246	-3.0874	-0.428
bb2015	snp1167	BX249218-322	[A/C]	nc		0.315	411	6.49934	0.00167	-10.689	11.0327	0.00097685	-11.122	6.39485	0.01183	0.02993	7.2298	2.10704	12.442							13.1179	3.44696	22.6922
bb2015	snp1304	BX249671_307	[T/C]	unk	7	0.397		6.43831	0.00177	-10.463	11.1441	0.00092061	8.09829	4.11443	0.04317	0.02899	6.1292	0.76318	11.447	14.8503	5.61643	24.126
bb2015	snp1957	BX252800-1728	[A/C]	unk	7	0.456		6.02974	0.00263	-3.8527	1.49247	0.22254	-12.05	9.30498	0.00243	0.02712							-8.669	-15.4365	-1.9317	9.5705	1.74316	17.4099
bb2015	snp2124	BX253890-151	[T/G]	nc	12	0.157		6.35024	0.00192	-17.051	10.2603	0.00147	-7.2207	1.19791	0.27438	0.02856	10.9449	4.29786	17.552	9.9087	1.98322	17.835
bb2015	snp2707	BX681281_30	[A/G]	unk	1	0.254		5.60635	0.00396	-4.2178	1.34722	0.24645	16.119	10.8869	0.00105	0.02545							8.3426	1.0294	15.6906
bb2015	snp2929	CL2033CT1302CN1398-513	[A/G]	nc	1	0.408		5.43621	0.00468	-7.6651	6.33064	0.01225	-5.6606	1.8744	0.17173	0.02451	7.1339	2.00113	12.321				-8.0104	-14.8499	-1.2437	10.342	3.05859	17.6062
bb2015	snp3100	CL544Contig1_03.Pipn-84	[T/G]	unk		0.135		9.10696	0.00013509	-18.89	10.7482	0.00113	2.69493	0.16005	0.68932	0.04097	10.1816	2.92232	17.579	16.801	0.61794	33.528	-8.7781	-16.9996	-0.6334	12.1684	3.95323	20.4906
bb2015	snp3182	CR392131-121	[A/G]	unk	3	0.491		6.16228	0.00231	-0.13485	0.00227	0.96206	-13.377	12.3146	0.00049961	0.02779							-9.3949	-16.0028	-2.8588	7.8448	0.09882	15.54
bb2015	snp4635	F51TW9001BEJOH-703	[G/C]	non-syn	11	0.438		5.52303	0.0043	1.87738	0.37815	0.53894	-12.734	9.82098	0.00185	0.0249				-10.1661	-17.9973	-2.286	-8.8707	-15.9114	-1.8965
bb2015	snp4798	F51TW9001C6IZ8-79	[T/A]	nc	11	0.362		5.62428	0.0039	7.34192	4.93349	0.02689	12.9759	9.2073	0.00257	0.02567				12.9704	2.95593	23.069
bb2015	snp4914	F51TW9001D5P2Y-1441	[T/C]	non-syn	5	0.214		5.57156	0.0041	12.838	8.48143	0.00379	-16.262	8.66034	0.00344	0.02543				-20.8939	-34.8667	-6.907
bb2015	snp5244	FN692276-550	[A/G]	unk	12	0.402		7.90304	0.00042911	-5.9043	3.87027	0.04983	-11.815	8.37638	0.00401	0.03555	5.6674	0.66379	10.774				-9.8216	-16.8185	-2.8406	10.4201	3.0625	17.8103
bb2015	snp5432	i09773s1097	[A/G]	non-syn	12	0.194		6.15419	0.00233	-2.2636	0.28926	0.59099	17.1068	10.0802	0.00161	0.02768							11.9605	4.34136	19.6057	-11.9063	-19.5244	-4.2665
bb2015	snp5605	i13066s710	[A/C]	nc		0.242		6.10653	0.00244	-14.248	12.0129	0.00058441	-7.7695	2.15488	0.14289	0.02791	8.365	2.32783	14.407	8.3817	0.41851	16.334				18.0323	5.63786	30.6181
bb2015	snp5677	i16267s380	[A/G]	unk	2	0.411		7.38793	0.00070524	12.1687	14.5146	0.00016054	-2.0726	0.26406	0.60762	0.03331	-10.5496	-15.8851	-5.168	-12.5563	-22.0943	-2.945				-10.9217	-18.3193	-3.6878
bb2015	snp5717	LP3-3-298	[C/G]	unk		0.143		5.53802	0.00424	-2.2297	0.17982	0.67175	14.5034	4.97907	0.0262	0.02491	8.5102	1.69568	15.302	12.2695	4.08115	20.474	12.9459	4.74409	21.2559
bb2017	snp0018	0_12730_01_contig1-159	[A/C]	unk	12	0.379	400	9.74934	7.3596e-05	-6.6276	17.039	4.4676e-05	-1.4893	0.4026	0.52611	0.04388	4.00254	1.5091	6.4987	5.5809	1.36895	9.9685				4.64658	0.797	8.5472
bb2017	snp0063	0_4105_01_contig2-279	[A/G]	syn	7	0.1		7.78239	0.00048404	-10.712	5.98503	0.01486	-20.127	14.7961	0.00013956	0.03502							-5.51405	-10.7365	-0.35039
bb2017	snp0688	AL750488_1167	[A/C]	unk		0.189		5.78574	0.00334	3.98526	2.41562	0.12093	-5.1303	2.39476	0.12254	0.02611				-4.4435	-8.57653	-0.3351
bb2017	snp0743	AL750545-695	[T/A]	non-syn	1	0.487		5.7544	0.00344	-4.9294	8.77821	0.00323	3.56754	2.43217	0.11967	0.0259	4.13065	1.37497	6.7996	5.1458	1.07883	9.1981
bb2017	snp0827	AL750773_910	[T/A]	unk	3	0.499		5.57962	0.00411	5.26758	8.90093	0.00305	-3.1305	1.63618	0.20168	0.02618	-4.04754	-6.81041	-1.339	-5.0693	-9.02944	-1.125
bb2017	snp1098	BX248967-202	[G/C]	nc	12	0.491		6.45872	0.00174	5.93898	12.3649	0.00048826	-1.9043	0.704	0.40195	0.02908				-5.1898	-9.35651	-1.0206
bb2017	snp1337	BX249816-2143	[A/G]	non-syn	7	0.269		5.78336	0.00335	-6.0583	6.48868	0.01124	1.00208	0.11285	0.7371	0.02616	5.78712	2.79164	8.8394	7.443	3.86209	11.0763	6.4446	2.6242	10.2972	7.23199	1.2103	13.3402
bb2017	snp1794	BX251999-509	[A/T]	unk	9	0.296		6.10471	0.00245	-1.868	0.85477	0.35577	-8.934	11.5077	0.00076289	0.02752							-5.53012	-9.3896	-1.60181
bb2017	snp2548	BX678760-1291	[A/G]	unk		0.357		5.82092	0.00322	4.61829	5.90167	0.01557	3.2465	1.68041	0.19562	0.0262							5.55738	0.4181	10.7701	-5.16255	-9.1268	-1.1954
bb2017	snp2707	BX681281_30	[A/G]	unk	1	0.254		5.86913	0.00308	-5.5492	6.95232	0.0087	9.16527	10.4135	0.00136	0.02655				9.6608	3.97617	15.3402	5.47057	1.5715	9.41973
bb2017	snp2969	CL2640CT2248CN2410-1340	[A/C]	unk	6	0.477		6.21882	0.00219	5.17299	9.5545	0.00214	3.8351	2.93205	0.08762	0.02799										-4.79938	-9.2512	-0.4238
bb2017	snp3549	CT576106-142	[C/G]	unk	1	0.18		7.1471	0.0008931	-10.501	13.9248	0.00021817	6.16293	3.41176	0.06548	0.03222	5.58994	2.16499	9.0293	9.9691	3.0869	16.9083
bb2017	snp3629	CT577217-282	[T/C]	syn	8	0.268		6.14051	0.00237	3.58743	2.95929	0.08617	-9.5489	12.2798	0.00051075	0.02771				-5.4787	-10.9282	-0.2104
bb2017	snp3644	CT577489-1569	[A/C]	unk		0.203		5.8257	0.00321	4.89381	4.22021	0.0406	-3.3579	1.09873	0.29518	0.02622	-4.6057	-7.5586	-1.6017	-4.4247	-8.17673	-0.6702				-6.70755	-13.1702	-0.3994
bb2017	snp3854	CT580838-1007	[T/G]	non-syn		0.178		6.19074	0.00225	9.32138	10.804	0.0011	10.9802	9.71119	0.00196	0.02786										-8.81179	-16.138	-1.6458
bb2017	snp3949	CT582408-242	[T/C]	nc	1	0.199		5.48155	0.00448	8.08976	10.0292	0.00166	-8.4416	7.03398	0.00832	0.02467				-9.2085	-16.1595	-2.3467
bb2017	snp4415	F51TW9001AOS8U-342	[T/C]	unk	4	0.23		6.41299	0.00182	-0.53617	0.05479	0.81505	-8.8026	8.84747	0.00311	0.02886										5.25885	1.0038	9.5012
bb2017	snp4433	F51TW9001AQZUF-985	[A/G]	unk	4	0.231		7.13029	0.00090714	7.90594	12.7893	0.00039161	8.72201	8.89216	0.00304	0.03209										-7.78675	-14.1404	-1.2995
bb2017	snp4526	F51TW9001B1U5X-203	[C/G]	nc	12	0.301		6.10794	0.00244	5.03265	6.34804	0.01215	-8.5417	10.4902	0.0013	0.02758				-8.4096	-13.8005	-3.0379
bb2017	snp4622	F51TW9001BD1TJ-1356	[A/G]	non-syn	7	0.301		6.61478	0.00149	3.49988	3.06153	0.08094	-9.1649	11.985	0.00059458	0.02977				-6.2492	-11.2387	-1.2385	-6.64482	-10.8296	-2.37697
bb2017	snp4837	F51TW9001CGV5K-406	[T/C]	syn	1	0.49		5.66907	0.00374	-1.8619	1.20021	0.27395	-7.4534	10.2862	0.00145	0.02556							-5.45102	-9.2519	-1.66055	5.90997	1.6183	10.2801
bb2017	snp5184	F7JJN6E01B7BCW-157	[A/G]	syn	5	0.117		5.59136	0.00403	-9.6062	4.32919	0.0381	-1.5526	0.08885	0.7658	0.02516	7.70792	3.80051	11.5328	8.9058	4.79465	13.051	8.03091	3.5038	12.4674
bb2017	snp5210	FM945796-840	[T/G]	unk		0.213		6.28421	0.00206	8.82465	11.8389	0.00064164	-4.6397	2.06413	0.15159	0.02828	-4.61252	-7.74786	-1.4726	-9.0647	-16.03	-2.2011
bb2017	snp5420	i08906s326pg	[A/C]	unk	8	0.195		5.5134	0.00435	-3.2697	1.34365	0.24709	10.5448	10.1711	0.00154	0.02481							6.16601	1.7452	10.4568
bb2017	snp5496	i10996s1211	[T/C]	unk		0.301		8.28116	0.00029959	-8.6572	16.5444	5.7338e-05	5.43781	3.89869	0.04902	0.03727	4.29486	1.46655	7.1489	8.1132	2.37365	13.879				4.3533	0.5509	8.1653
bb2017	snp5515	i11276s420	[T/C]	unk		0.3		5.4351	0.0047	-5.0797	6.16149	0.01347	2.23844	0.70437	0.40183	0.02453				6.2341	2.332	10.1236
bb2017	snp5739	PFK-39	[T/C]	unk	12	0.154		8.82899	0.00017719	-11.762	13.4692	0.00027563	14.4624	15.4127	0.00010185	0.03973							6.21636	1.7283	10.6586
bb2017	snp6049	sp_v3.0_unigene4029-1461	[T/G]	nc	1	0.458		5.59726	0.00401	1.30223	0.68169	0.4095	-7.1135	9.91932	0.00176	0.02519				-4.8037	-8.69304	-0.9636	-6.65755	-10.3571	-2.95392
D. sapinea needle disc.	snp2558	BX679001-1418	[T/C]	non-syn	7	0.192	144	5.54434	0.00481	0.09734	10.0262	0.00189	-0.054908	2.10568	0.14897	0.04948	-0.054124	-0.10245	-0.00648
D. sapinea needle disc.	snp3372	CT574726_30	[T/C]	unk		0.435		5.53943	0.00483	-0.05744	11.0642	0.00112	-0.01607	0.48755	0.48617	0.04944	-0.0511914	-0.08943	-0.0135
D. sapinea needle disc.	snp5499	i11062s233	[G/C]	syn	7	0.293		5.596	0.00458	-0.057294	9.66144	0.00228	0.0195	0.67194	0.41376	0.04994	-0.0480514	-0.08951	-0.00671
D. sapinea necrosis length	snp0518	AL750104-316	[T/G]	unk	1	0.292	139	6.73102	0.00164	0.05561	0.01418	0.9054	2.24962	11.5663	0.00088714	0.03833							1.37258	0.4886	2.2492
D. sapinea necrosis length	snp0707	AL750492_595	[T/C]	unk	1	0.121		5.88671	0.00353	-2.1728	11.5049	0.00090924	-1.1714	1.95518	0.16431	0.03308	0.89698	0.08095	1.71291							2.19581	0.614806	3.8075
D. sapinea necrosis length	snp3466	CT575341-960	[A/C]	syn		0.238		6.09874	0.00291	-2.4443	11.4374	0.0009402	1.57287	2.97843	0.08665	0.03427				2.19507	0.38391	4.1308				0.93064	0.002719	1.8631
D. sapinea necrosis length	snp3712	CT578306-640	[T/G]	unk		0.4		5.88752	0.00353	-1.276	8.9073	0.00337	-0.49632	0.64827	0.42214	0.03308							-0.983372	-1.8325	-0.1303	1.01072	0.114725	1.9071
D. sapinea necrosis length	snp4139	F51TW9001A3IDU-1407	[T/C]	nc		0.232		8.97727	0.00021775	1.80878	13.9391	0.00027671	2.1234	10.5175	0.00149	0.05045							1.0954	0.2548	1.9509	-1.58471	-2.91045	-0.2644
D. sapinea necrosis length	snp4512	F51TW9001AYUPD-852	[T/C]	non-syn	3	0.153		6.07568	0.00297	0.36988	0.36822	0.54499	-2.6812	8.94859	0.0033	0.03414										1.44443	0.040624	2.889
D. sapinea necrosis length	snp4565	F51TW9001B4VCH-246	[T/C]	nc		0.422		5.99456	0.0032	0.83283	4.10835	0.04463	1.32546	6.19653	0.01401	0.03369										-1.1806	-2.10419	-0.2608
D. sapinea necrosis length	snp4566	F51TW9001B4VCH-358	[A/G]	syn		0.424		5.99456	0.0032	-0.83283	4.10835	0.04463	1.32546	6.19653	0.01401	0.03369				1.71629	0.73172	2.7048
D. sapinea necrosis length	snp4976	F51TW9001EIZX5-362	[A/G]	non-syn		0.476		7.13735	0.00113	-0.17489	0.21109	0.64664	2.04979	14.1118	0.00025463	0.04011							1.13124	0.3159	1.9395
D. sapinea necrosis length	snp5037	F51TW9002FT2ZF-1060	[T/G]	unk	12	0.485		8.61384	0.00030145	1.79351	14.5286	0.00020903	-0.96819	2.89263	0.09129	0.04844	-1.2788	-1.9916	-0.57355	-1.65613	-2.79484	-0.5326
D. sapinea necrosis length	snp5349	FN695885-1909	[G/C]	nc	5	0.279		6.09312	0.00292	-0.86125	2.74274	0.1	2.39445	12.1712	0.00065438	0.03424							1.29017	0.4293	2.163
D. sapinea necrosis length	snp5478	i10796s1462pg	[A/G]	nc	12	0.408		7.30542	0.00096922	0.11345	0.08622	0.76949	2.02659	14.5497	0.00020633	0.04105							1.50347	0.7398	2.2719
D. sapinea necrosis length	snp6042	sp_v3.0_unigene36670-2103	[T/G]	unk	1	0.139		5.61162	0.00455	0.74419	1.70618	0.19369	-1.987	10.3475	0.00162	0.03153							-1.08883	-1.9513	-0.2256	2.06097	0.867181	3.3016
height	snp0130	2_9280_01.Pipn-311	[T/C]	unk	5	0.211	425	6.01494	0.00266	-4.0655	4.0596	0.04456	-3.0531	1.38355	0.24017	0.02172							-4.50365	-7.96414	-1.0999	4.71698	1.0246	8.39501
height	snp1269	BX249583-420	[A/G]	unk	1	0.266		7.38327	0.00070562	7.02276	13.5564	0.0002617	6.46156	8.1421	0.00454	0.02676	3.95552	1.16211	6.7615	6.51611	0.98159	12.0042				3.88641	0.40449	7.37663
height	snp1794	BX251999-509	[A/T]	unk	9	0.296		6.57564	0.00154	6.00013	12.5744	0.00043487	5.35649	6.01951	0.01455	0.02375	2.74859	0.26157	5.2554	5.58878	0.42891	10.7704
height	snp2012	BX253184_476	[T/C]	unk	1	0.219		7.15101	0.00089288	7.30774	12.6716	0.0004178	7.97994	9.09792	0.00273	0.02765				6.90336	1.73922	12.0496
height	snp2906	CL1694Contig1_04-201	[T/G]	nc	9	0.169		6.54276	0.00159	6.61274	8.02144	0.00484	10.5285	12.7073	0.00040578	0.02363				7.79369	0.84573	14.7631	3.88817	0.25382	7.567
height	snp3063	CL3736CT1511CN1615-81	[A/G]	nc	5	0.45		6.14879	0.00233	3.24786	5.13986	0.02389	-5.6885	8.60636	0.00353	0.02221							-4.07257	-7.29985	-0.8327
height	snp3190	CR392177-1312	[A/G]	nc	7	0.214		5.77307	0.00337	-4.521	4.71438	0.0305	9.02281	11.5427	0.00074802	0.02152				6.43025	0.33558	12.3643	3.3084	0.085	6.5664
height	snp3304	CT2714-442	[T/A]	unk		0.381		5.68304	0.00367	4.79423	11.0388	0.00096998	-2.9581	2.31052	0.12925	0.02052	-2.91978	-5.33519	-0.5026
height	snp3563	CT576335-234	[G/C]	nc	4.1	0.492		6.20778	0.0022	-2.4827	3.24456	0.07237	5.54546	9.15651	0.00263	0.02242				4.5096	0.94068	8.04895	3.95202	0.87636	7.0324
height	snp3783	CT579373-506	[A/C]	unk	6	0.344		5.83467	0.00317	-4.1023	7.24298	0.0074	6.05375	8.96035	0.00292	0.02107				5.16082	0.66455	9.64825	3.16079	0.03538	6.2687
height	snp3819	CT580064-331	[A/G]	unk		0.442		6.82994	0.0012	3.98293	8.68246	0.00339	5.37162	7.7132	0.00573	0.02467				5.47739	1.53601	9.45258
height	snp4010	CT583593-733	[T/C]	nc		0.231		6.88456	0.00114	0.40269	0.04643	0.8295	7.37717	9.13977	0.00265	0.02486							4.61466	1.15071	8.0526	-4.22167	-7.7613	-0.7033
height	snp4514	F51TW9001AZG2W-933	[C/G]	unk	4	0.438		9.99082	5.7658e-05	-5.188	12.7711	0.00039275	5.52176	8.1563	0.0045	0.03608	3.48046	0.93066	6.0833	5.80766	1.9511	9.67196	3.82383	0.63739	7.0266
height	snp4579	F51TW9001B6MAF-1134	[T/G]	nc	4	0.27		5.52307	0.00429	0.92263	0.28759	0.59205	7.10426	9.81231	0.00185	0.01995							3.35429	0.12624	6.5937
height	snp4820	F51TW9001CDDD5-305	[A/G]	non-syn		0.407		5.43567	0.00467	0.46016	0.09654	0.75617	6.15415	9.85425	0.00181	0.01964							3.90067	0.71773	7.0742
height	snp4926	F51TW9001DBXSZ-1463	[C/G]	nc	5	0.182		6.67453	0.0014	5.55085	5.60456	0.01836	8.28917	8.50414	0.00373	0.02411				8.59014	2.73647	14.533
height	snp5938	sp_v3.0_unigene17345-1191	[T/G]	nc	9	0.344		5.97676	0.00276	5.58183	11.6065	0.00072011	3.98453	3.68666	0.05552	0.02159	3.23163	0.5875	5.8714	6.19414	1.3924	11.0915
height	snp5962	sp_v3.0_unigene18547-188	[T/A]	unk	8	0.399		6.00924	0.00267	-3.8306	7.325	0.00708	5.60678	8.41437	0.00392	0.0217				6.74767	2.54485	10.8827
dbb2015	snp1253	BX249539-1987	[A/G]	unk		0.125	411	7.44364	0.0006679	-26.393	9.9355	0.00174	-37.009	14.8536	0.00013487	0.03469										38.1806	14.9228	62.4313
dbb2015	snp1254	BX249539-2285	[T/C]	unk	3	0.116		7.62441	0.00056104	26.4483	10.0046	0.00168	-38.131	15.202	0.00011288	0.03553				-38.0685	-67.49	-10.4485
dbb2015	snp2130	BX253931-1781	[A/G]	unk	12	0.295		6.95165	0.00107	-4.7352	1.30729	0.25356	19.8863	13.2033	0.00031512	0.0324				23.9899	9.459	38.6131				-15.5285	-24.141	-6.7834
dbb2015	snp2962	CL2507CT3369CN3610-193	[T/A]	nc	1	0.387		5.40629	0.00482	-11.51	10.2001	0.00151	7.35642	2.34563	0.12641	0.0252	8.9814	2.20314	15.7301	17.5328	5.783	29.1214
dbb2015	snp4228	F51TW9001A8FFG-171	[A/G]	unk		0.133		5.39865	0.00485	14.3623	4.47049	0.0351	-27.219	10.6756	0.00118	0.02523
dbb2015	snp4738	F51TW9001BWV4H-219	[T/C]	non-syn		0.462		5.94129	0.00286	-11.632	10.1114	0.00159	-10.554	4.58573	0.03283	0.02769	7.1009	0.45786	13.7235							17.8397	6.1079	29.425
dbb2015	snp4914	F51TW9001D5P2Y-1441	[T/C]	non-syn	5	0.214		5.88072	0.00304	11.528	5.00428	0.02583	-21.967	11.5387	0.00074873	0.02786				-20.5613	-38.327	-2.7225	-12.437	-22.6578	-2.1787
dbb2015	snp5036	F51TW9002FPGRE-170	[A/G]	nc		0.346		5.50975	0.00435	-11.079	8.35726	0.00405	-11.989	5.59988	0.01843	0.02568	9.4671	2.50699	16.5795							19.8462	8.0295	31.6203
dbb2017	snp0405	AL749850_679	[A/G]	unk		0.402	425	5.44933	0.00461	6.40085	6.68616	0.01005	-7.1941	5.08893	0.02459	0.02053	-4.9924	-9.31762	-0.6539	-8.1557	-15.2507	-1.09975
dbb2017	snp1743	BX251734-1732	[T/C]	syn	5	0.395		7.69335	0.00052308	2.25799	0.92947	0.33555	-11.093	13.207	0.00031346	0.02902				-6.1761	-12.0922	-0.25111	-10.4474	-15.9354	-5.05479
dbb2017	snp2386	BX667542-94	[T/C]	nc		0.201		5.70974	0.00357	8.86335	8.51651	0.00371	10.5214	6.94256	0.00873	0.02151							7.83105	1.33421	14.2924
dbb2017	snp2733	BX681656-960	[A/C]	syn	5	0.481		8.04967	0.00037077	8.39634	15.6222	9.0661e-05	-0.66768	0.05356	0.81709	0.03036	-6.4158	-10.1538	-2.6686	-8.7311	-14.3913	-3.04592
dbb2017	snp3396	CT574915-594	[T/C]	unk	5	0.19		5.66593	0.00373	-10.401	9.8247	0.00184	10.8614	6.68642	0.01005	0.02135				15.8061	5.6085	26.124	6.91587	0.31851	13.4968
dbb2017	snp3819	CT580064-331	[A/G]	unk		0.442		6.2361	0.00214	6.91226	11.1423	0.00091883	5.32606	3.21918	0.0735	0.02355	-4.363	-7.93375	-0.8224
dbb2017	snp3957	CT582680-451	[A/C]	unk		0.201		7.38323	0.00070502	11.0509	11.9163	0.00061246	0.06603	0.00030621	0.98605	0.02782	-10.4807	-15.5412	-5.4695	-10.4499	-20.1576	-0.75108	6.37838	0.32975	12.3948	-8.9669	-15.6368	-2.5032
dbb2017	snp4514	F51TW9001AZG2W-933	[C/G]	unk	4	0.438		7.77653	0.0004826	-4.3917	3.80293	0.05183	10.4354	12.3765	0.0004821	0.02935				8.1368	1.80043	14.5116	9.14651	3.82957	14.4414
dbb2017	snp4606	F51TW9001BAW7V-405	[A/G]	unk	12	0.163		9.0883	0.00013672	-12.589	13.7459	0.00023727	2.54343	0.33561	0.56268	0.0343	7.2867	2.66474	11.8542	13.442	2.50983	24.1722				8.94885	2.89749	14.9566
dbb2017	snp5287	FN694219-1268	[T/C]	nc	3	0.278		6.62828	0.00146	-8.9461	10.8613	0.00106	0.66172	0.03731	0.84694	0.025										7.42854	1.70196	13.143
dbb2017	snp5688	i17647s350pg	[G/C]	unk		0.157		5.84686	0.00313	-7.8317	4.65378	0.03155	-2.9142	0.44164	0.50669	0.02203	5.7467	0.87803	10.6106							8.06103	2.01287	14.0843
